# Supplementary material for: Microbiota-derived I3A protects the intestine against radiation injury by activating AhR/IL-10/Wnt signaling and enhancing the abundance of probiotics
Source: Gut Microbes. 2024 May 5;16(1):2347722. doi: 10.1080/19490976.2024.2347722 (PMC11086037; doi:10.1080/19490976.2024.2347722)
Supplement: Supplemental Material [file KGMI_A_2347722_SM2464.zip]

Archive with 5 entries (5 files):
- Supplementary Figures clean.docx
- Table S1 (1).xlsx
- Table S2 (1).xls
- Table S3 clean.docx
- Table S3.docx
