# Supplementary material for: Microbiota-derived I3A protects the intestine against radiation injury by activating AhR/IL-10/Wnt signaling and enhancing the abundance of probiotics
Source: Gut Microbes. 2024 May 5;16(1):2347722. doi: 10.1080/19490976.2024.2347722 (PMC11086037; doi:10.1080/19490976.2024.2347722)
Supplement: Supplemental Material [file KGMI_A_2347722_SM2464.zip › Table S1 (1).xlsx]

## Sheet: Sheet1
Supplementary Table 1.		Clinical Score Parameters for radiation induced sickness.
Assess the following parameters and tally with associated scoring system:
A. Physical appearance
	0 –normal
	1 – lack of grooming
	2 – rough hair coat
	3 – very rough hair coat
B. Posture
	0 – normal
	1 – sitting in hunched position
	4 – hunched posture, head resting on floor
	6 – lying prone on cage floor/unable to maintain upright posture
	(**suggests moribund and euthanasia required)
C. Activity/Behavior
	0 – normal
	1 – somewhat reduced/minor changes in behavior
	3 – above plus change in respiratory rate or effort
	6 – moves only when stimulated
D. Appetite
	0 – normal
	1 – reduced appetite
	2 – not eating since last check point
	(**assumes multiple checks per day, by visual inspection of food on floor of cage)
	3 – not eating for last 2 check points
	(**assumes multiple checks per day, by visual inspection of food on floor of cage)
E. Hydration
	0 – normal
	1 – mildly dehydrated (< 1 sec skin tent)
	2 – moderately dehydrated
	(1-2 sec skin tent; **with supplemental fluids given by s.c. and hydrogel provided)
	3 – severely dehydrated
	(> 2 sec skin tent; **with supplemental fluids given by s.c. and hydrogel provided)
F. Body Weight (assessed weekly, then every other day when 10% weight change reached,
	and daily after 15% weight change reached)
	0 – normal (<5% change from initial weight)
	1 – 5-10% weight change
	2 – 10-14.9% weight change
	3 – 15-19.9% weight change
	4 – 20-24.9% weight change
	6 – > 25% weight change
G. Body temperature (ventral surface temp. determined using infrared thermometer)
	0 – 33-35 oC
	2 – 30-32.9 oC
	4 – 28-29.9 oC
	6 – < 28 oC
Endpoint for euthanasia: any single parameter of 6 or combined score for parameters A to G => 15.
Immediate endpoints for euthanasia:
	1. Unconsciousness
	2. Inability to remain upright
	3. Agonal respiration (i.e. gasping)
	4. Convulsions
