# Supplementary material for: Microbiota-derived I3A protects the intestine against radiation injury by activating AhR/IL-10/Wnt signaling and enhancing the abundance of probiotics
Source: Gut Microbes. 2024 May 5;16(1):2347722. doi: 10.1080/19490976.2024.2347722 (PMC11086037; doi:10.1080/19490976.2024.2347722)
Supplement: Supplemental Material [file KGMI_A_2347722_SM2464.zip › Table S2 (1).xls]

## Sheet: Sheet1
Supplementary Table 2. Histological scores of radiation-induced intestinal injury.
	0	1	2	3
Inflammatory cell severity	Normal	Mild	Moderate	Severe
Inflammatory cell infiltration	Normal	Mucous membrane	Mucosa and submucosa	Entire intestinal wall
Crypt injury	Normal	0.0-10.0%	10.0-20.0%	Over 20.0%
Epithelial loss	Normal	0.0-5.0%	5.0-10.0%	Over 10.0%
Goblet cell loss	Normal	0.0-10.0%	10.0-20.0%	Over 20.0%
